# Supplementary material for: Phosphorylation of OCT4 Serine 236 Inhibits Germ Cell Tumor Growth by Inducing Differentiation
Source: Cancers (Basel). 2020 Sep 11;12(9):2601. doi: 10.3390/cancers12092601 (PMC7565739; doi:10.3390/cancers12092601)
Supplement: Supplementary file 1 [file cancers-12-02601-s001.zip]

Archive with 4 entries (3 files):
- cancers-914964-supplementary/
- cancers-914964-supplementary/Figure S1.pdf
- cancers-914964-supplementary/Table S1.xlsx
- cancers-914964-supplementary/WB_wholeblot.pdf
