# Supplementary material for: Phosphorylation of OCT4 Serine 236 Inhibits Germ Cell Tumor Growth by Inducing Differentiation
Source: Cancers (Basel). 2020 Sep 11;12(9):2601. doi: 10.3390/cancers12092601 (PMC7565739; doi:10.3390/cancers12092601)
Supplement: Supplementary file 1 [file cancers-12-02601-s001.zip › cancers-914964-supplementary/Table S1.xlsx]

## Sheet: Sheet1
Gene_Symbol	Gene_Description	M+	M-	WT	S236D
HOTS	H19 Opposite Tumor Suppressor	4.31143	255.087	18.8409	50.6452
PRTG	protogenin	3.26657	141.825	45.2108	107.065
CRABP2	cellular retinoic acid binding protein 2	18.9948	288.782	221.87	289.737
GPC3	glypican 3	32.2987	406.161	122.238	178.93
PKDCC	protein kinase domain containing, cytoplasmic	11.5539	144.922	120.484	106.43
IGFBP7	insulin-like growth factor binding protein 7	6.40362	80.0228	21.6543	44.9433
MRC2	mannose receptor, C type 2	2.76477	30.7929	7.48423	15.6291
CRABP1	cellular retinoic acid binding protein 1	47.7245	501.279	326.712	431.131
AHNAK	AHNAK nucleoprotein	3.72737	37.7876	11.0625	24.4481
TPM1	tropomyosin alpha-1 chain isoform Tpm1.8cy	47.1577	462.265	150.783	365.229
HES1	hes family bHLH transcription factor 1	7.43187	70.0129	88.2476	67.0642
PKP2	plakophilin 2	2.35799	21.6489	3.05457	10.0631
CGNL1	cingulin-like 1	3.2757	28.6146	8.11317	14.2108
RHOU	ras homolog family member U	2.05591	16.8073	5.8118	12.6548
NEDD9	neural precursor cell expressed, developmentally down-regulated 9	2.23658	17.8213	2.92779	9.61905
TXNIP	thioredoxin interacting protein	8.37102	60.9618	26.1765	50.7254
AMOT	angiomotin	4.15451	28.8745	12.8788	17.9915
COL5A2	collagen, type V, alpha 2	3.61629	24.7531	5.83152	15.1616
PXDC1	PX domain containing 1	3.40565	22.6026	13.077	20.5291
TNC	tenascin C	3.92316	25.9728	8.78389	17.9396
SPSB4	splA/ryanodine receptor domain and SOCS box containing 4	4.23531	27.7385	15.7065	24.0388
DSP	desmoplakin	8.87025	57.8147	27.4498	59.7993
SESN3	sestrin 3	12.0402	78.3601	41.8286	75.3093
SEPP1	selenoprotein P, plasma, 1	10.03	63.6163	48.8525	86.4583
SFRP1	secreted frizzled-related protein 1	3.8668	24.4459	15.354	15.4309
CAPN2	calpain 2, (m/II) large subunit	7.23559	45.6921	13.2849	25.3304
MDFI	myoD family inhibitor isoform 2	3.03029	18.4781	6.36465	8.46264
CTHRC1	collagen triple helix repeat containing 1	2.71846	16.4515	3.24604	7.01717
BMP7	bone morphogenetic protein 7	2.05196	12.3998	3.02484	7.97318
FAM84B	family with sequence similarity 84, member B	5.47498	32.8233	11.0176	30.3093
CITED2	Cbp/p300-interacting transactivator, with Glu/Asp-rich carboxy-terminal domain, 2	9.53266	54.5979	22.725	46.0166
CYR61	cysteine-rich, angiogenic inducer, 61	4.46628	24.5916	12.7564	17.6653
LTBP1	latent transforming growth factor beta binding protein 1	4.41931	24.1406	11.1415	17.4495
PCDH7	protocadherin 7	2.15358	10.8226	4.08504	5.72155
SLC7A5	solute carrier family 7 (amino acid transporter light chain, L system), member 5	7.33348	36.3098	17.4261	26.2148
IGFBPL1	insulin-like growth factor binding protein-like 1	10.0126	48.7914	31.4622	41.684
IGDCC3	immunoglobulin superfamily, DCC subclass, member 3	3.51495	17.0543	5.55195	8.13316
NAV2	neuron navigator 2	2.05545	9.83479	8.85426	13.6675
TMEM54	transmembrane protein 54	7.59737	35.6491	12.7894	24.2025
LAMB2	laminin, beta 2 (laminin S)	2.90797	13.5891	7.53625	10.5206
STOM	stomatin	9.00003	42.0564	21.5177	45.3915
CTSV	cathepsin V	10.6118	48.9442	24.4079	80.9377
KRT8	keratin 8	134.457	616.856	125.985	281.452
TRAF5	TNF receptor-associated factor 5	6.00518	27.5023	18.9225	24.3707
COL4A6	collagen, type IV, alpha 6	6.28647	28.6906	12.7146	18.2956
TTYH2	tweety family member 2	2.24092	10.1358	8.44413	11.0007
ERV3-1	endogenous retrovirus group 3, member 1	4.49746	20.3016	12.4977	17.6813
FOLR1	folate receptor 1 (adult)	2.9474	13.2918	9.18173	12.3924
FLRT3	fibronectin leucine rich transmembrane protein 3	3.17686	14.2838	10.3692	9.60771
ID4	inhibitor of DNA binding 4, dominant negative helix-loop-helix protein	2.60095	11.5196	9.45913	15.0814
PLEKHO1	pleckstrin homology domain containing, family O member 1	3.57913	15.6623	5.9421	13.0304
AMOTL1	angiomotin-like protein 1 isoform 2	3.54123	15.3955	6.1401	10.0482
CNTNAP2	contactin associated protein-like 2	3.07642	13.3356	7.07952	15.0948
DNAJC1	DnaJ (Hsp40) homolog, subfamily C, member 1	5.12923	22.1183	8.20449	13.1704
RHOB	ras homolog family member B	8.5303	35.2806	16.1315	27.8945
TYRO3	TYRO3 protein tyrosine kinase	7.27383	29.2135	17.2872	29.5399
SSBP2	single-stranded DNA binding protein 2	3.99135	15.9379	10.0368	12.5583
FHOD3	formin homology 2 domain containing 3	2.52992	9.86459	8.43357	8.73113
SOWAHC	sosondowah ankyrin repeat domain family member C	3.17233	12.3088	8.61563	12.963
SCARNA22	small Cajal body-specific RNA 22	30.4076	117.541	87.0044	216.389
DUSP1	dual specificity phosphatase 1	10.9102	41.7947	34.3711	40.5858
KRT18	keratin 18	161.534	613.904	132.804	300.366
EML1	echinoderm microtubule associated protein like 1	4.41341	16.6312	10.8134	20.5693
ARRDC3	arrestin domain containing 3	10.0205	37.6095	27.0291	36.8853
TLE4	transducin-like enhancer of split 4 (E(sp1) homolog, Drosophila)	4.02573	15.0767	7.60513	12.2861
FLT1	fms-related tyrosine kinase 1	6.28877	23.5394	9.43533	19.5627
KCTD1	potassium channel tetramerization domain containing 1	2.99187	11.0832	4.92012	9.59635
COL18A1	collagen, type XVIII, alpha 1	26.5729	98.1269	69.4286	95.6909
SCARNA21	small Cajal body-specific RNA 21	10.4847	38.6979	10.3172	48.223
SDC4	syndecan 4	7.12543	25.8719	12.9661	23.5313
RAB25	RAB25, member RAS oncogene family	6.29425	22.846	9.80196	14.1356
COL4A5	collagen, type IV, alpha 5	9.82666	35.1356	21.0395	29.4458
GNAS	GNAS complex locus	245.496	877.749	352.366	475.925
RASL10B	RAS-like, family 10, member B	2.13273	7.618	6.03582	9.89307
NAALAD2	N-acetylated-alpha-linked acidic dipeptidase 2 isoform 2	4.75845	16.9938	13.4232	15.0953
SAT1	spermidine/spermine N1-acetyltransferase 1	42.6675	151.106	56.5115	94.8059
AGRN	agrin	4.20332	14.7054	9.97939	11.019
FBLN1	fibulin 1	17.0602	59.0216	34.3574	43.8644
COL4A2	collagen, type IV, alpha 2	8.6945	29.9052	17.9911	19.8558
COL9A2	collagen, type IX, alpha 2	2.3016	7.87929	5.05651	7.04599
IFI16	interferon, gamma-inducible protein 16	3.53425	12.0733	9.13572	12.6738
PTPN13	protein tyrosine phosphatase, non-receptor type 13 (APO-1/CD95 (Fas)-associated phosphatase)	11.8375	40.2169	18.8838	30.333
ITM2C	integral membrane protein 2C	43.3683	146.816	52.7439	96.048
CREG1	cellular repressor of E1A-stimulated genes 1	7.8731	26.5175	8.04791	12.9752
JUNB	jun B proto-oncogene	2.0098	6.76005	4.38109	4.26905
OBSL1	obscurin-like 1	4.95407	16.6426	7.75901	11.2601
COL4A1	collagen, type IV, alpha 1	5.08146	17.0423	9.16709	13.457
MAF	v-maf avian musculoaponeurotic fibrosarcoma oncogene homolog	5.38887	18.0715	17.6369	21.5529
RBMS1	RNA binding motif, single stranded interacting protein 1	12.8567	42.5572	20.0473	44.8936
RFTN2	raftlin family member 2	2.43672	8.0441	3.39715	4.75327
PHC2	polyhomeotic homolog 2 (Drosophila)	6.96183	22.6882	10.4428	18.6346
ZNF521	zinc finger protein 521	3.8556	12.5496	8.48384	11.8039
CTSZ	cathepsin Z	9.55094	30.9254	10.685	18.4839
SDC2	syndecan 2	6.10769	19.7334	11.8171	25.4005
MED13L	mediator complex subunit 13-like	7.72501	24.7056	20.6267	22.6314
MAP7D1	MAP7 domain containing 1	8.11545	25.6012	11.2181	17.0317
MED12	mediator complex subunit 12	2.12215	6.69179	3.65595	4.18416
MALT1	mucosa associated lymphoid tissue lymphoma translocation gene 1	5.21239	16.4359	7.51778	14.4156
ITGA5	integrin, alpha 5 (fibronectin receptor, alpha polypeptide)	2.27729	7.14669	2.88049	4.30573
PLEKHG3	pleckstrin homology domain containing, family G (with RhoGef domain) member 3	3.10941	9.70872	5.49159	8.26297
THBS3	thrombospondin 3	5.27526	16.4026	12.149	14.1205
LRIG3	leucine-rich repeats and immunoglobulin-like domains 3	2.58319	7.95078	3.53162	5.48157
GNG11	guanine nucleotide binding protein (G protein), gamma 11	3.63863	2.3641	0.595599	1.83065
TGFBR3	transforming growth factor, beta receptor III	3.07973	9.43651	5.79897	9.80985
FARP1	FERM, RhoGEF (ARHGEF) and pleckstrin domain protein 1 (chondrocyte-derived)	6.45618	19.7684	10.331	11.6311
DDR1	epithelial discoidin domain-containing receptor 1 isoform 1 precursor	3.1989	9.78777	6.70747	7.29979
CTGF	connective tissue growth factor	6.44821	19.6693	12.8842	13.6555
TAGLN3	transgelin 3	4.45321	13.4489	12.0946	18.749
TSC22D1	TSC22 domain family, member 1	11.1331	33.4786	25.7831	30.4387
IER5	immediate early response 5	4.44592	13.3523	6.96726	10.0413
RAP2C	RAP2C, member of RAS oncogene family	17.1275	51.3061	32.8893	54.2436
KCTD15	potassium channel tetramerization domain containing 15	2.54257	7.6069	5.8601	6.56581
MALAT1	metastasis associated lung adenocarcinoma transcript 1 (non-protein coding)	162.053	484.685	326.555	476.226
ID2	inhibitor of DNA binding 2, dominant negative helix-loop-helix protein	39.6372	118.278	101.749	131.515
LPPR3	lipid phosphate phosphatase-related protein type 3	3.83866	11.4535	7.92415	12.1251
JUN	jun proto-oncogene	24.3575	72.6551	68.8686	75.7482
STARD10	StAR-related lipid transfer (START) domain containing 10	2.44958	7.24253	3.9534	4.98121
SLC16A9	solute carrier family 16, member 9	2.83209	8.31731	3.07851	5.43194
MSX2	msh homeobox 2	8.02228	23.5553	10.0652	19.6578
SYNDIG1	synapse differentiation inducing 1	2.15805	6.32418	8.03284	8.42247
ACSF2	acyl-CoA synthetase family member 2	3.65448	10.6957	6.08841	6.81425
LOXL2	lysyl oxidase-like 2	7.38308	21.5931	16.1544	15.912
NRIP1	nuclear receptor interacting protein 1	7.62877	22.1245	11.0852	17.9341
S100A13	S100 calcium binding protein A13	59.4896	172.496	115.986	286.261
SPSB1	splA/ryanodine receptor domain and SOCS box containing 1	2.21373	6.3499	3.44894	5.61274
KIF16B	kinesin family member 16B	5.37113	15.4037	6.77863	10.4149
EDNRB	endothelin receptor type B	4.44808	12.7093	3.96304	5.49769
COL6A1	collagen, type VI, alpha 1	4.87749	13.8783	10.424	9.84804
TSPAN18	tetraspanin 18	4.08214	11.6082	11.6082	11.2116
ZNF117	zinc finger protein 117	6.30423	17.8885	12.1633	17.9194
MOV10	Mov10, Moloney leukemia virus 10, homolog (mouse)	6.98579	19.7997	11.3396	15.0057
TLN2	talin 2	4.37107	12.2882	7.73049	10.277
ITGAV	integrin, alpha V	5.45892	15.1904	5.34393	10.1252
BEND5	BEN domain containing 5	2.91736	8.05672	3.47326	4.43468
CHD3	chromodomain helicase DNA binding protein 3	3.82532	10.5343	8.47402	8.59612
DOK4	docking protein 4	4.95977	13.6574	5.16107	4.5029
KLF6	Kruppel-like factor 6	4.73294	12.9521	9.05224	13.0691
SPOPL	speckle-type POZ protein-like	3.68103	10.0687	4.81507	7.32451
FBXO2	F-box protein 2	2.44667	6.66064	4.6301	4.88435
SNORD95	small nucleolar RNA, C/D box 95	2062.4	5614.07	10004.7	20796.4
PDLIM7	PDZ and LIM domain 7 (enigma)	6.51648	17.7348	10.0717	11.9556
LZTS2	leucine zipper, putative tumor suppressor 2	3.34684	9.04874	4.16642	7.12764
UTRN	utrophin	3.48249	9.38978	4.31959	5.40133
C7orf60	chromosome 7 open reading frame 60	2.46964	6.651	3.80577	4.28965
BCL2L11	BCL2-like 11 (apoptosis facilitator)	2.25982	6.05216	3.1163	6.81238
UBE2J1	ubiquitin-conjugating enzyme E2, J1	3.33471	8.92449	4.4117	8.11953
BIN1	bridging integrator 1	15.8992	42.4745	42.6765	46.6255
SNORA47	small nucleolar RNA, H/ACA box 47	31.454	83.8455	106.611	79.2235
EFS	embryonal Fyn-associated substrate	2.35761	6.27167	5.55768	6.78435
ZAK	sterile alpha motif and leucine zipper containing kinase AZK	2.63045	6.98829	3.06002	5.77504
LRP1	low density lipoprotein receptor-related protein 1	2.15098	5.65788	4.59107	4.63195
LEPR	leptin receptor	2.4379	6.41201	3.60952	6.56124
PFN2	profilin 2	55.01	144.679	67.2691	129.467
SSFA2	sperm specific antigen 2	5.88917	15.4881	6.97141	11.5555
H3F3A	H3 histone, family 3A	3.80079	9.96424	4.23986	6.21148
FUT8	fucosyltransferase 8 (alpha (1,6) fucosyltransferase)	6.17798	16.1297	8.75918	14.1187
SLC7A2	solute carrier family 7 (cationic amino acid transporter, y+ system), member 2	5.07788	13.2306	8.6711	11.9864
GGH	gamma-glutamyl hydrolase (conjugase, folylpolygammaglutamyl hydrolase)	5.03932	13.1298	6.82524	14.0507
CCDC88C	coiled-coil domain containing 88C	2.15983	5.62427	2.94645	4.30976
PALM	paralemmin	2.18669	5.68392	2.88073	4.38729
SDC3	syndecan 3	3.95023	10.2467	6.55829	7.01792
FAM72A	family with sequence similarity 72, member A	6.37305	2.68565	1.08602	2.81108
IGSF3	immunoglobulin superfamily, member 3	11.0944	28.6614	15.6722	21.7148
MPND	MPN domain-containing protein isoform 3	3.32246	8.53314	6.19896	7.11359
TMEM132A	transmembrane protein 132A	6.69424	17.1536	10.9764	15.991
ASXL1	additional sex combs like 1 (Drosophila)	4.28664	10.984	6.63925	9.10981
PTPLA	protein tyrosine phosphatase-like (proline instead of catalytic arginine), member A	2.40372	6.15249	3.07875	5.97944
TPT1-AS1	TPT1 antisense RNA 1	2.21834	5.66085	3.90765	4.8663
COL23A1	collagen, type XXIII, alpha 1	2.85747	7.283	3.98217	4.96273
MBNL3	muscleblind-like splicing regulator 3	3.8702	9.84797	8.92618	13.5718
SLC2A4RG	SLC2A4 regulator	3.63446	9.24796	5.56124	5.63613
PDE3A	phosphodiesterase 3A, cGMP-inhibited	4.40276	11.1952	4.77459	4.07248
ATF3	activating transcription factor 3	8.91469	22.6006	18.7678	31.5034
PTPRF	protein tyrosine phosphatase, receptor type, F	16.2533	41.1899	22.2379	31.5496
SNORA65	small nucleolar RNA, H/ACA box 65	15.5136	39.288	3.80109	11.3227
ARID3A	AT rich interactive domain 3A (BRIGHT-like)	4.48887	11.2803	6.74303	8.83661
FAM57A	family with sequence similarity 57, member A	3.856	9.66846	4.37186	5.86746
LINC00342	long intergenic non-protein coding RNA 342	3.0424	7.61557	5.56463	4.70584
S100A16	S100 calcium binding protein A16	4.67145	11.6918	7.35144	18.7248
OSCP1	organic solute carrier partner 1	2.16221	5.38883	2.78552	4.51049
FSTL1	follistatin-like 1	6.27086	15.5555	9.01937	9.33691
GRK5	G protein-coupled receptor kinase 5	4.26336	10.5656	7.71853	10.0108
JUND	jun D proto-oncogene	12.5293	30.9312	25.8378	26.9468
FAM89B	family with sequence similarity 89, member B	3.22177	7.90746	5.16402	6.17511
HSPA1B	heat shock 70kDa protein 1B	13.8598	33.9117	23.1714	30.4532
PTH1R	parathyroid hormone 1 receptor	4.2763	10.4353	11.613	6.75121
EVA1B	eva-1 homolog B (C. elegans)	2.04965	4.99873	2.69891	4.42623
TTC3	tetratricopeptide repeat domain 3	9.45684	23.0437	9.83505	17.9746
HSPA1A	heat shock 70kDa protein 1A	8.22498	20.0328	13.6776	17.8043
MYO6	unconventional myosin-VI isoform 2	3.17324	7.70445	3.80218	6.16767
MYH9	myosin, heavy chain 9, non-muscle	28.0309	67.8604	35.9492	49.9388
TCIRG1	T-cell, immune regulator 1, ATPase, H+ transporting, lysosomal V0 subunit A3	2.83299	6.85613	5.62154	5.38336
LNX1	ligand of numb-protein X 1, E3 ubiquitin protein ligase	2.52475	6.10277	3.38291	5.32982
CADM1	cell adhesion molecule 1 isoform A precursor	11.2565	27.1784	14.4326	19.3202
TNS3	tensin 3	7.18051	17.2623	10.6354	14.0312
CD58	CD58 molecule	2.62718	6.31573	4.09232	5.41712
SLC2A1	solute carrier family 2 (facilitated glucose transporter), member 1	19.8083	47.5632	24.5018	42.235
FXYD6	FXYD domain containing ion transport regulator 6	2.60234	6.24695	4.11652	5.00854
LHFP	lipoma HMGIC fusion partner	6.32106	15.1449	8.93079	14.4582
ADAMTS12	ADAM metallopeptidase with thrombospondin type 1 motif, 12	5.24931	12.5735	9.90491	7.93153
YAP1	Yes-associated protein 1	12.1666	29.1151	16.9161	25.3591
CDV3	CDV3 homolog (mouse)	71.8483	171.603	112.564	131.849
ANP32B	acidic (leucine-rich) nuclear phosphoprotein 32 family, member B	3.54227	8.43555	4.98335	8.69513
EMP2	epithelial membrane protein 2	3.22333	7.66027	6.66251	6.97133
EFNB2	ephrin-B2	6.67511	15.8405	5.89631	7.82874
SMO	smoothened, frizzled family receptor	4.43382	10.5039	6.2612	8.32115
MCC	mutated in colorectal cancers	4.5583	10.7854	6.88127	6.5066
SVIL	supervillin	3.34673	7.88223	3.07214	6.12254
PTPRD	protein tyrosine phosphatase, receptor type, D	3.86805	9.08127	5.12795	8.61449
ID3	inhibitor of DNA binding 3, dominant negative helix-loop-helix protein	108.95	255.39	214.296	212.279
GADD45A	growth arrest and DNA-damage-inducible, alpha	11.5739	27.1097	12.2933	18.103
SOGA2	SOGA family member 2	5.38995	12.6206	13.1767	17.1641
LGALS3BP	lectin, galactoside-binding, soluble, 3 binding protein	6.73951	15.7524	15.8686	12.2267
LAMA1	laminin, alpha 1	8.64862	20.2133	17.0896	13.722
SPTBN2	spectrin, beta, non-erythrocytic 2	3.04354	7.09738	7.33939	17.7742
SLC5A3	solute carrier family 5 (sodium/myo-inositol cotransporter), member 3	4.01451	9.29079	5.87979	10.2161
IRF2BP2	interferon regulatory factor 2 binding protein 2	10.2213	23.5766	16.8271	20.6732
DNASE2	deoxyribonuclease II, lysosomal	3.46527	7.99117	4.98048	6.16529
B4GALNT4	beta-1,4-N-acetyl-galactosaminyl transferase 4	2.19917	5.07144	3.09596	4.60728
CHST15	carbohydrate (N-acetylgalactosamine 4-sulfate 6-O) sulfotransferase 15	3.72793	8.59146	8.07874	9.07259
ZNF664	zinc finger protein 664	5.37458	12.3748	4.47921	9.44267
PIM1	pim-1 oncogene	5.7653	13.2457	10.4228	10.9422
NES	nestin	31.2496	71.6974	84.3572	84.2846
GSN	gelsolin	12.7794	29.2602	16.6428	24.2073
RNF103	ring finger protein 103	2.15894	4.93645	3.82532	4.6202
VIM-AS1	VIM antisense RNA 1	39.815	91.0062	86.9411	93.3009
PRCP	prolylcarboxypeptidase (angiotensinase C)	37.5136	85.4421	56.2491	87.291
SEMA4C	sema domain, immunoglobulin domain (Ig), transmembrane domain (TM) and short cytoplasmic domain, (semaphorin) 4C	8.04872	18.3119	14.6802	17.0324
REV3L	REV3-like, polymerase (DNA directed), zeta, catalytic subunit	2.3555	5.3394	3.06846	4.59401
GAB2	GRB2-associated binding protein 2	3.62133	8.14408	4.76829	5.61312
STON1	stonin 1	2.5409	5.71334	3.56562	6.12543
GRAMD3	GRAM domain containing 3	2.02532	4.53574	2.52627	4.62604
SCARNA9	small Cajal body-specific RNA 9	101.589	227.44	182.448	220.177
PIEZO1	piezo-type mechanosensitive ion channel component 1	2.80337	6.26221	6.55362	5.07502
RCAN1	regulator of calcineurin 1	3.43491	7.67237	4.41494	7.19194
PLEKHF2	pleckstrin homology domain containing, family F (with FYVE domain) member 2	2.02216	4.51558	2.59566	4.74034
PIGQ	phosphatidylinositol glycan anchor biosynthesis, class Q	2.47836	5.51948	4.50299	4.56851
MDK	midkine (neurite growth-promoting factor 2)	207.968	462.806	311.432	287.137
LEPROT	leptin receptor overlapping transcript	3.9038	8.68685	4.93604	9.16608
ADAMTS9	ADAM metallopeptidase with thrombospondin type 1 motif, 9	4.0336	8.97414	5.89292	6.19067
ZBTB7B	zinc finger and BTB domain containing 7B	3.6981	8.22635	5.70817	6.55678
C1orf198	chromosome 1 open reading frame 198	4.46664	9.9315	5.3938	7.97443
LBH	limb bud and heart development	11.3067	25.1098	23.328	16.6138
RASL12	RAS-like, family 12	3.28731	7.29798	4.85025	5.93375
VIM	vimentin	128.554	285.198	270.515	288.374
CHST11	carbohydrate (chondroitin 4) sulfotransferase 11	3.82915	8.46815	6.00472	6.84491
VAMP8	vesicle-associated membrane protein 8	8.99186	19.8654	12.6046	17.9408
EFNA5	ephrin-A5	2.56482	5.66281	3.91306	4.85766
SGSM2	small G protein signaling modulator 2	5.86441	12.9288	8.93188	9.71824
ZHX1	zinc fingers and homeoboxes 1	2.52286	5.55888	2.85939	4.11506
CD99	CD99 molecule	7.51553	16.5407	9.1731	14.5281
DENND5B	DENN/MADD domain containing 5B	4.26845	9.38019	5.72225	9.15467
PTRF	polymerase I and transcript release factor	2.62427	5.75883	5.38308	4.8212
COMMD3	COMM domain containing 3	4.06877	8.92359	4.75209	7.54664
ZNF395	zinc finger protein 395	2.6139	5.73122	3.98638	5.58383
ATP2B4	ATPase, Ca++ transporting, plasma membrane 4	5.77004	12.6143	12.7878	12.9513
RALGDS	ral guanine nucleotide dissociation stimulator	2.87752	6.2801	4.22092	4.96312
FIGN	fidgetin	2.75081	5.99673	4.00109	4.49736
SNORA38B	small nucleolar RNA, H/ACA box 38B	38.8082	84.5251	18.8503	50.4722
CMTM3	CKLF-like MARVEL transmembrane domain containing 3	4.98673	10.8553	7.28223	9.83102
SLC6A8	solute carrier family 6 (neurotransmitter transporter), member 8	4.26995	9.28406	13.1064	11.3013
FOXO3	forkhead box O3	7.65885	16.6163	10.4974	12.2272
ITPKB	inositol-trisphosphate 3-kinase B	2.14994	4.66184	3.3653	5.24018
SPARC	secreted protein, acidic, cysteine-rich (osteonectin)	14.0873	30.543	21.598	24.0108
MAGI3	membrane associated guanylate kinase, WW and PDZ domain containing 3	4.00684	8.67872	4.71606	6.22145
CDK6	cyclin-dependent kinase 6	3.04356	6.56486	3.92359	4.99303
ABHD8	abhydrolase domain containing 8	2.25492	4.85385	2.89466	4.44573
ODC1	ornithine decarboxylase 1	51.0831	109.918	44.8927	89.6565
TAGLN2	transgelin 2	15.7231	33.8189	17.4632	24.7737
FN1	fibronectin 1	11.5812	24.8997	11.8996	16.0269
ZNF423	zinc finger protein 423	7.24663	15.558	16.0318	15.167
NBPF25P	neuroblastoma breakpoint family member 25 pseudogene	3.01546	6.46947	3.85555	5.46008
ANK3	ankyrin 3, node of Ranvier (ankyrin G)	2.72316	5.83249	3.12484	5.44412
BAMBI	BMP and activin membrane-bound inhibitor	17.7159	37.8888	16.7075	23.669
PPP1R14A	protein phosphatase 1, regulatory (inhibitor) subunit 14A	2.16267	2.52421	1.71397	3.6626
EXT1	exostosin glycosyltransferase 1	8.29056	17.6662	9.30894	13.0784
TPD52L1	tumor protein D53 isoform 6	5.51434	11.7347	5.96278	10.7402
IDH2	isocitrate dehydrogenase [NADP], mitochondrial isoform 3	18.3694	39.0834	25.4836	32.6364
CCNL2	cyclin L2	24.5038	52.0928	38.8284	48.2898
MEIS3	homeobox protein Meis3 isoform 2	2.74293	5.81964	3.99411	4.7951
DAPK1	death-associated protein kinase 1	9.22066	19.5141	13.9323	20.2752
FMR1	fragile X mental retardation 1	6.8694	14.5337	7.50785	18.194
NOTCH2	notch 2	14.6278	30.9438	17.6506	21.0617
PLXNA1	plexin A1	4.22484	8.9262	7.92025	9.96812
MYO5B	myosin VB	3.67992	7.74853	6.23601	9.98678
GLUL	glutamate-ammonia ligase	19.9716	41.9435	29.737	36.4103
ARHGEF10L	Rho guanine nucleotide exchange factor (GEF) 10-like	2.55835	5.37132	4.89325	4.65191
PNRC1	proline-rich nuclear receptor coactivator 1	16.0605	33.5979	28.3717	45.0982
ST3GAL3	ST3 beta-galactoside alpha-2,3-sialyltransferase 3	2.90684	6.08	3.97552	4.40864
SSBP4	single stranded DNA binding protein 4	3.76652	7.87656	5.22928	5.91297
PDGFA	platelet-derived growth factor alpha polypeptide	4.99746	10.4328	6.26309	10.4848
SLC35F2	solute carrier family 35, member F2	18.5262	38.6232	19.8952	25.6116
PEG10	paternally expressed 10	12.1941	25.411	11.9106	17.4534
AGAP3	ArfGAP with GTPase domain, ankyrin repeat and PH domain 3	3.37703	7.03207	4.21999	6.56189
DYRK2	dual-specificity tyrosine-(Y)-phosphorylation regulated kinase 2	7.93341	16.5107	13.1442	15.4951
KCTD20	potassium channel tetramerization domain containing 20	6.26111	13.0216	7.39722	9.98492
SCRN2	secernin 2	3.20801	6.6529	4.89604	5.08161
BST2	bone marrow stromal cell antigen 2	12.4517	25.7563	35.133	17.7447
RAI14	retinoic acid induced 14	7.75179	16.004	8.20155	14.4421
EFNB1	ephrin-B1	12.7744	26.3732	32.7409	25.6704
TMEM2	transmembrane protein 2	6.62912	13.6789	8.48218	16.5183
FBLIM1	filamin binding LIM protein 1	6.66557	13.7413	10.1853	8.9705
S100A4	S100 calcium binding protein A4	2.37765	4.88999	3.17751	4.45286
EPCAM	epithelial cell adhesion molecule	9.0609	18.6138	15.3266	14.1492
TRIO	trio Rho guanine nucleotide exchange factor	8.08429	16.522	10.459	15.113
PFKP	phosphofructokinase, platelet	25.4125	51.7744	27.5976	45.4269
PCSK6	proprotein convertase subtilisin/kexin type 6 isoform i preproprotein	3.02261	6.14597	6.06086	8.25013
ABR	active BCR-related	5.4824	11.1356	8.29308	11.331
DYNLL2	dynein, light chain, LC8-type 2	10.7934	21.8951	15.5336	21.5632
SLC9A7	solute carrier family 9, subfamily A (NHE7, cation proton antiporter 7), member 7	3.3335	6.75765	4.74522	4.30175
SFMBT2	Scm-like with four mbt domains 2	3.00344	6.08771	6.15001	6.33878
ASAP2	ArfGAP with SH3 domain, ankyrin repeat and PH domain 2	2.60193	5.26713	2.49095	4.32871
BCAR1	breast cancer anti-estrogen resistance 1	3.68363	7.45422	4.94827	4.89016
TBC1D1	TBC1 (tre-2/USP6, BUB2, cdc16) domain family, member 1	9.83142	19.8947	12.4682	17.8829
KIRREL	kin of IRRE like (Drosophila)	5.85732	11.8478	7.75042	9.40654
DSC2	desmocollin 2	5.82419	11.7648	6.02676	11.0603
HPCAL1	hippocalcin-like 1	4.32406	8.70537	5.47227	7.25005
ZNF480	zinc finger protein 480 isoform 2	14.4277	7.2026	8.79544	8.43465
BEND4	BEN domain containing 4	6.20125	3.09434	7.00782	5.44699
NDUFAF7	NADH dehydrogenase (ubiquinone) complex I, assembly factor 7	22.3697	11.147	17.1407	13.4983
VMA21	VMA21 vacuolar H+-ATPase homolog (S. cerevisiae)	26.9339	13.389	15.6078	17.3238
NCBP2	nuclear cap binding protein subunit 2, 20kDa	164.349	81.695	114.064	108.987
POLR3K	polymerase (RNA) III (DNA directed) polypeptide K, 12.3 kDa	26.5994	13.2131	20.0312	14.9608
RHEBL1	Ras homolog enriched in brain like 1	4.42546	2.39901	3.44845	1.7119
GOLPH3L	golgi phosphoprotein 3-like	31.783	15.7508	24.4108	18.9948
ARHGAP19	Rho GTPase activating protein 19	17.3015	8.55102	11.2732	8.68629
B9D1	B9 protein domain 1	12.8911	6.3677	10.1594	6.51355
FAM102B	family with sequence similarity 102, member B	19.6525	9.70549	13.8814	10.4834
GXYLT1	glucoside xylosyltransferase 1	8.69406	4.2914	4.24621	4.70865
GALNT14	UDP-N-acetyl-alpha-D-galactosamine:polypeptide N-acetylgalactosaminyltransferase 14 (GalNAc-T14)	5.19746	3.63445	6.01105	2.96279
ITM2A	integral membrane protein 2A	4.00932	2.57927	3.50535	1.72473
DPYSL2	dihydropyrimidinase-like 2	57.4166	28.2337	32.4055	24.5845
GPR3	G protein-coupled receptor 3	3.7503	2.09429	3.2147	1.57951
E2F1	E2F transcription factor 1	16.6981	8.18904	9.75953	7.28831
RNF113A	ring finger protein 113A	12.1249	5.9246	7.48339	6.54842
FDFT1	farnesyl-diphosphate farnesyltransferase 1	78.6662	38.4353	57.0765	32.6683
WDR44	WD repeat domain 44	28.0519	13.6639	21.3618	16.9766
RBPMS2	RNA binding protein with multiple splicing 2	3.12353	2.82299	5.15291	2.50769
WDHD1	WD repeat and HMG-box DNA binding protein 1	34.8302	16.9501	31.1514	23.5711
NCEH1	neutral cholesterol ester hydrolase 1	6.41306	3.10893	6.08043	4.35884
ECT2	epithelial cell transforming sequence 2 oncogene	33.9844	16.4685	18.0992	17.752
DHCR7	7-dehydrocholesterol reductase	54.8898	26.5985	45.5514	24.1824
RPL13P5	ribosomal protein L13 pseudogene 5	8.60069	4.16135	8.58195	8.28488
GNG10	guanine nucleotide binding protein (G protein), gamma 10	27.566	13.2989	14.65	15.5268
SEMA6A	semaphorin-6A isoform 1 precursor	39.1882	18.8858	43.1122	25.3625
ACAT2	acetyl-CoA acetyltransferase 2	169.713	81.5517	123.496	88.2076
NFKBIB	nuclear factor of kappa light polypeptide gene enhancer in B-cells inhibitor, beta	17.8885	8.55623	13.8869	10.5498
COL9A1	collagen, type IX, alpha 1	2.84441	3.13777	5.43281	2.5726
DHCR24	24-dehydrocholesterol reductase	177.686	84.0682	121.191	82.3877
USO1	general vesicular transport factor p115 isoform 1	97.6367	45.9861	114.034	55.8813
KLF4	Kruppel-like factor 4 (gut)	11.9263	5.61636	12.8976	11.9599
HSD17B4	peroxisomal multifunctional enzyme type 2 isoform 5	112.69	53.0587	80.7617	55.4462
SAPCD2	suppressor APC domain containing 2	10.6278	4.9972	7.92448	6.50799
SNURF	SNRPN upstream reading frame	49.3026	23.1626	37.4901	25.4494
JADE1	jade family PHD finger 1	28.0913	13.1969	22.5463	14.5233
KAT7	K(lysine) acetyltransferase 7	49.4847	23.2243	27.947	22.4659
PRODH	proline dehydrogenase (oxidase) 1	61.0533	28.6111	78.9248	59.4218
LINC01162	long intergenic non-protein coding RNA 1162	3.74757	2.19216	4.40874	2.05941
PRKAR2B	protein kinase, cAMP-dependent, regulatory, type II, beta	12.9914	6.06626	9.06397	7.32135
LRIG1	leucine-rich repeats and immunoglobulin-like domains 1	27.4027	12.7906	31.0453	26.8954
GJA1	gap junction protein, alpha 1, 43kDa	171.081	79.7697	132.239	91.8045
MSMO1	methylsterol monooxygenase 1	81.5889	38.0035	59.3091	37.3581
SNORA6	small nucleolar RNA, H/ACA box 6	12.77	5.947	14.9407	15.5248
ZNF569	zinc finger protein 569	8.96272	4.17134	7.00003	6.08461
A4GALT	alpha 1,4-galactosyltransferase	7.59923	3.53454	8.53113	9.16979
CTSK	cathepsin K	6.17274	2.34375	4.54865	2.11423
ZNF486	zinc finger protein 486	7.83166	3.63653	6.62878	4.1154
GEMIN2	gem (nuclear organelle) associated protein 2	16.6824	7.73649	8.42233	8.96343
RBPJ	recombination signal binding protein for immunoglobulin kappa J region	18.3754	8.5178	9.42595	8.93328
PWAR5	Prader Willi/Angelman region RNA 5	84.8448	39.2792	54.9857	43.6638
TCEA1	transcription elongation factor A (SII), 1	101.696	47.0137	82.7734	69.3693
ZNF398	zinc finger protein 398	9.55679	4.41205	6.98783	4.32633
COX17	COX17 cytochrome c oxidase copper chaperone	66.3217	30.6147	38.4946	34.9154
GABBR1	gamma-aminobutyric acid (GABA) B receptor, 1	5.80223	3.26582	4.41567	2.03796
RRAGD	Ras-related GTP binding D	5.76211	2.4809	3.87098	1.78586
SCARNA11	small Cajal body-specific RNA 11	14.7175	6.78351	7.2269	14.4152
PPM1J	protein phosphatase, Mg2+/Mn2+ dependent, 1J	5.573	2.31686	6.2967	2.90071
TAF13	TAF13 RNA polymerase II, TATA box binding protein (TBP)-associated factor, 18kDa	88.4807	40.7487	51.1659	47.3884
SCARNA18	small Cajal body-specific RNA 18	8.65159	3.97556	8.44307	20.7622
SNORA72	small nucleolar RNA, H/ACA box 72	9.70204	4.44869	4.71258	13.7651
PELI1	pellino E3 ubiquitin protein ligase 1	29.3102	13.4082	16.1853	16.4952
SLIRP	SRA stem-loop interacting RNA binding protein	301.033	137.432	172.549	164.554
RARRES2	retinoic acid receptor responder (tazarotene induced) 2	69.202	31.5797	104.097	22.5442
ASS1	argininosuccinate synthase 1	56.5876	25.7845	82.6578	54.5695
SOX21	SRY (sex determining region Y)-box 21	23.2858	10.6093	26.9996	21.7216
SNORA27	small nucleolar RNA, H/ACA box 27	28.3731	12.9189	20.3543	57.349
NUDT10	nudix (nucleoside diphosphate linked moiety X)-type motif 10	4.77839	2.22971	3.89275	1.76323
HELLS	helicase, lymphoid-specific	50.3968	22.8065	29.2355	28.4798
SNORA32	small nucleolar RNA, H/ACA box 32	20.4396	9.24739	9.62563	8.70391
MTMR12	myotubularin-related protein 12 isoform 1	22.8442	10.3149	13.7797	12.1966
SOCS4	suppressor of cytokine signaling 4	15.0495	6.79123	13.6135	11.1762
LOC441666	zinc finger protein 91 pseudogene	44.9067	20.2142	33.8096	26.2901
SNORD89	small nucleolar RNA, C/D box 89	74.1135	33.2396	51.0315	143.733
SOX21-AS1	SOX21 antisense RNA 1 (head to head)	10.3096	4.61279	10.1973	8.1875
SNORD35A	small nucleolar RNA, C/D box 35A	291.804	130.483	500.932	182.981
FRAT2	frequently rearranged in advanced T-cell lymphomas 2	60.9466	27.1659	74.3836	65.5643
VTRNA1-1	vault RNA 1-1	145.873	64.8537	189.158	137.004
SOAT1	sterol O-acyltransferase 1	19.6369	8.7298	14.6437	10.0553
RTN4IP1	reticulon 4 interacting protein 1	9.45874	4.20046	5.62702	4.47368
THAP9	THAP domain containing 9	7.5923	3.367	5.88256	4.00046
PIPOX	pipecolic acid oxidase	14.4222	6.39181	9.70011	5.59062
SNORA4	small nucleolar RNA, H/ACA box 4	95.6639	42.397	36.1345	72.0762
SOX2	SRY (sex determining region Y)-box 2	152.542	67.2998	126.061	116.748
HMGCS1	3-hydroxy-3-methylglutaryl-CoA synthase 1 (soluble)	77.5737	34.2193	57.8473	32.0947
CHML	choroideremia-like (Rab escort protein 2)	24.2393	10.6919	14.7382	12.9431
PIR	pirin (iron-binding nuclear protein)	14.0734	6.19658	7.89757	6.70255
SPSB2	splA/ryanodine receptor domain and SOCS box containing 2	22.0262	9.69594	20.4344	14.4159
CCDC167	coiled-coil domain containing 167	40.3071	17.7059	24.699	22.2413
USP32	ubiquitin specific peptidase 32	21.4962	9.43418	12.5682	9.7785
METTL7A	methyltransferase like 7A	29.8306	3.68178	8.79277	3.85792
ATP1B3	ATPase, Na+/K+ transporting, beta 3 polypeptide	78.1559	34.2766	45.2499	42.85
ENO2	enolase 2 (gamma, neuronal)	32.7775	14.3334	32.1335	23.74
VSIG10	V-set and immunoglobulin domain containing 10	9.13706	3.99277	8.92116	7.59441
PNMA2	paraneoplastic Ma antigen 2	11.4282	2.49174	6.64679	2.89073
SOX2-OT	SOX2 overlapping transcript (non-protein coding)	51.0929	22.2085	52.2731	57.8711
NDC80	NDC80 kinetochore complex component	36.0956	15.6826	17.7096	16.9345
MT1F	metallothionein-1F isoform 2	23.177	10.0447	24.3008	15.949
PWARSN	Prader Willi/Angelman region RNA, SNRPN neighbor	120.953	52.376	74.5309	54.371
SLC25A16	solute carrier family 25 (mitochondrial carrier; Graves disease autoantigen), member 16	10.2013	4.39589	8.84696	6.73142
PRKCA	protein kinase C, alpha	11.8964	5.12417	7.4786	4.65146
JARID2	jumonji, AT rich interactive domain 2	70.3722	30.3069	58.2675	35.258
CAAP1	caspase activity and apoptosis inhibitor 1	12.1465	5.23007	7.51953	6.4522
SCO1	SCO1 cytochrome c oxidase assembly protein	40.0539	17.2336	21.9035	20.1045
PTBP2	n/a	33.9165	14.531	17.8277	15.1846
FUCA1	fucosidase, alpha-L- 1, tissue	12.1538	5.2025	10.1122	6.21373
PLEKHG6	pleckstrin homology domain containing, family G (with RhoGef domain) member 6	5.09465	2.22711	5.87593	2.49907
TRIM26	tripartite motif containing 26	17.1688	7.29831	9.91342	7.5605
NLRP2	NLR family, pyrin domain containing 2	102.509	43.4399	73.7773	54.5168
CRMP1	collapsin response mediator protein 1	2.8298	2.59656	2.50627	1.06195
SQLE	squalene epoxidase	62.0038	26.0969	47.9314	26.8701
TPST2	tyrosylprotein sulfotransferase 2	26.6895	11.1964	20.6156	10.5683
TSPAN13	tetraspanin 13	20.553	8.60552	7.24427	9.33863
BNIP3	BCL2/adenovirus E1B 19kDa interacting protein 3	69.0217	28.8482	36.9906	33.6866
SNORA15	small nucleolar RNA, H/ACA box 15	16.785	7.00441	5.94323	10.1794
SNRPN	small nuclear ribonucleoprotein polypeptide N	673.156	279.907	419.673	280.823
CD200	CD200 molecule	14.8043	6.12474	11.9489	9.08516
EIF1AX	eukaryotic translation initiation factor 1A, X-linked	28.363	11.6685	14.475	17.2147
UQCRFS1	ubiquinol-cytochrome c reductase, Rieske iron-sulfur polypeptide 1	131.193	53.7876	64.6977	58.1688
FABP6	fatty acid binding protein 6, ileal	4.66523	2.13831	6.77878	2.7723
COMMD7	COMM domain containing 7	24.3119	9.92871	12.7345	9.62769
TCP1	t-complex 1	355.295	145.028	194.463	169.169
AKAP7	A kinase (PRKA) anchor protein 7	7.85682	3.20174	5.24338	4.59731
FGFR4	fibroblast growth factor receptor 4 isoform 3 precursor	12.284	5.00539	8.18137	5.16495
AP1S2	adaptor-related protein complex 1, sigma 2 subunit	36.9343	15.0452	24.8756	16.4852
SERINC5	serine incorporator 5	34.4667	13.9254	23.9349	17.5616
GPC4	glypican 4	44.8224	18.0797	28.4829	26.6873
NFE2L3	nuclear factor, erythroid 2-like 3	13.5505	5.45848	11.1148	6.38611
ARRB1	arrestin, beta 1	19.606	7.87181	14.4852	8.90464
STK32A	serine/threonine kinase 32A	9.53392	3.81599	7.02081	5.06423
MYO1E	myosin IE	24.3341	9.62173	18.4332	11.7994
LOC100506100	uncharacterized LOC100506100	7.84404	3.09629	3.08003	4.17609
TGIF2-C20orf24	TGIF2-C20orf24 readthrough	2.28785	2.83143	3.72392	1.46886
SNORA51	small nucleolar RNA, H/ACA box 51	33.9571	13.3461	18.8503	13.7651
IFITM1	interferon induced transmembrane protein 1	118.663	46.593	137.467	45.7525
GLDC	glycine dehydrogenase (decarboxylating)	37.1822	14.594	24.0669	18.6213
SURF6	surfeit 6	29.6084	11.5933	16.0755	13.4802
FAM221A	protein FAM221A isoform 4	7.00864	2.73926	6.36703	4.61944
ALDOC	aldolase C, fructose-bisphosphate	34.2689	13.3813	23.0076	13.1087
TUBB3	tubulin, beta 3 class III	55.5612	21.6757	24.3059	27.1713
DES	desmin	10.2633	4.00209	11.2877	5.09915
MAK16	MAK16 homolog (S. cerevisiae)	28.7093	11.1573	15.2285	13.4802
CYP2S1	cytochrome P450, family 2, subfamily S, polypeptide 1	5.80945	2.25325	8.70657	4.95233
KAL1	Kallmann syndrome 1 sequence	8.95899	3.47403	6.29797	5.9224
KDM4C	lysine (K)-specific demethylase 4C	21.4917	8.32338	15.0898	8.55903
PLSCR1	phospholipid scramblase 1	11.4788	4.40103	6.62978	5.08841
SLC7A8	solute carrier family 7 (amino acid transporter light chain, L system), member 8	4.6529	2.33581	5.99602	2.28447
SIRT1	sirtuin 1	19.8438	7.5519	13.117	9.16625
SNORA40	small nucleolar RNA, H/ACA box 40	79.5656	30.2268	19.0795	96.2081
PROM1	prominin 1	30.4631	11.5393	24.011	23.9049
FILIP1	n/a	12.9099	4.88385	18.4135	11.5699
SNORD116-14	small nucleolar RNA, C/D box 116-14	2041.06	759.766	1045.33	1303.97
CD24	CD24 molecule	553.15	205.168	248.339	217.153
RCHY1	ring finger and CHY zinc finger domain containing 1, E3 ubiquitin protein ligase	15.4844	5.7368	10.0295	7.77655
GABRB3	gamma-aminobutyric acid (GABA) A receptor, beta 3	12.9435	3.44089	8.59529	3.17874
SEPHS1	selenophosphate synthetase 1	81.3291	30.0268	48.9349	30.0854
SCARNA23	small Cajal body-specific RNA 23	27.3553	10.0118	10.5783	10.1866
NFE2L1	nuclear factor, erythroid 2-like 1	36.6228	13.3575	19.1284	15.6647
SNORD27	small nucleolar RNA, C/D box 27	3317.81	1209.02	0	1286.09
NCBP2-AS2	NCBP2 antisense RNA 2 (head to head)	42.3866	15.4318	26.1889	20.6511
IPW	imprinted in Prader-Willi syndrome (non-protein coding)	12.8422	4.66087	7.64772	5.68745
ARSE	arylsulfatase E (chondrodysplasia punctata 1)	11.6632	4.22147	7.2343	5.03293
MKRN1	n/a	126.885	45.5982	82.423	44.7275
BEND3	BEN domain containing 3	9.8524	3.52775	9.46332	4.57289
FAM195A	family with sequence similarity 195, member A	11.9971	4.24896	8.01225	4.61924
SNORA20	small nucleolar RNA, H/ACA box 20	63.0633	22.2434	28.2755	36.7071
CEBPZ	CCAAT/enhancer binding protein (C/EBP), zeta	132.231	46.5956	83.417	62.4739
JAKMIP2-AS1	JAKMIP2 antisense RNA 1	15.1962	2.22741	8.73366	3.05176
DUSP5	dual specificity phosphatase 5	10.8835	3.77816	13.0038	6.13736
LRP8	low density lipoprotein receptor-related protein 8, apolipoprotein e receptor	14.9243	5.15392	11.4957	6.75664
MLEC	malectin	111.524	38.0657	85.5435	45.2777
PRICKLE1	prickle homolog 1 (Drosophila)	13.1392	4.46464	7.59687	10.5008
SNORA26	small nucleolar RNA, H/ACA box 26	75.7087	25.7232	71.5423	105.99
PODXL	podocalyxin-like	63.8288	21.5442	45.027	15.2244
SLC16A2	solute carrier family 16, member 2 (thyroid hormone transporter)	4.64183	5.14872	7.96381	2.66507
ZXDB	zinc finger, X-linked, duplicated B	16.9894	5.68013	9.71322	6.33562
KIAA1551	KIAA1551	110.259	36.7409	80.6611	60.0631
AKAP2	A kinase (PRKA) anchor protein 2	66.5325	21.8697	41.8679	25.7604
SYT6	synaptotagmin VI	11.4837	3.77376	7.11217	4.53302
SNAR-C4	small ILF3/NF90-associated RNA C4	885.832	279.832	886.58	501.636
FGD4	FYVE, RhoGEF and PH domain containing 4	22.0005	6.89642	15.228	9.24748
SPRY4	protein sprouty homolog 4 isoform 2	12.7064	3.14794	6.18841	1.93609
PTPRZ1	protein tyrosine phosphatase, receptor-type, Z polypeptide 1	16.1287	5.04312	10.4409	4.81326
ZNF483	zinc finger protein 483	34.3247	2.63523	9.74508	3.04588
SNAR-C3	small ILF3/NF90-associated RNA C3	972.382	302.994	957.9	537.175
SNORA50	small nucleolar RNA, H/ACA box 50	11.6352	3.57164	11.4033	11.3227
LINC00371	long intergenic non-protein coding RNA 371	7.62442	2.33319	6.45194	4.17725
SNAR-G1	small ILF3/NF90-associated RNA G1	55.8778	17.0027	47.771	39.7728
MYC	v-myc avian myelocytomatosis viral oncogene homolog	23.4038	7.11743	18.4947	8.23927
SNORD110	small nucleolar RNA, C/D box 110	1404.16	425.375	0	1794.34
NMRK2	nicotinamide riboside kinase 2	5.01843	2.27171	8.17316	2.46364
ADD2	adducin 2 (beta)	25.4673	7.66341	15.7106	5.92441
CACHD1	VWFA and cache domain-containing protein 1 isoform 2	63.8319	19.083	43.7972	36.7967
MRPL18	mitochondrial ribosomal protein L18	152.147	44.9494	80.7267	59.197
C6orf211	chromosome 6 open reading frame 211	130.842	37.9204	94.7744	83.4978
SNORD116-20	small nucleolar RNA, C/D box 116-20	1698.21	487.03	1322.4	2258.87
ASH2L	ash2 (absent, small, or homeotic)-like (Drosophila)	36.3014	10.254	24.7409	12.882
PHC1	polyhomeotic homolog 1 (Drosophila)	47.0317	13.0947	26.3443	12.2404
CEBPZ-AS1	CEBPZ antisense RNA 1	31.9126	8.88161	13.2741	10.2608
CHN1	chimerin 1	58.6238	16.3063	61.3593	20.4336
ZIC3	Zic family member 3	59.0091	16.2919	54.2262	36.1808
MRS2	MRS2 magnesium transporter	40.4445	10.9651	11.5605	12.2296
FLVCR1	feline leukemia virus subgroup C cellular receptor 1	43.4126	11.6272	36.791	18.0723
TRNP1	TMF1-regulated nuclear protein 1	9.28545	2.48066	6.41681	4.46882
ADM	adrenomedullin	91.9071	23.8876	108.81	37.919
FEZ1	fasciculation and elongation protein zeta 1 (zygin I)	45.5002	11.7921	40.5331	16.8975
GFPT2	glutamine-fructose-6-phosphate transaminase 2	40.0215	10.2077	33.1843	19.0231
FAM63B	family with sequence similarity 63, member B	14.859	3.77759	5.9392	5.18857
CHPT1	choline phosphotransferase 1	18.3486	4.66293	6.32281	4.609
OLFML3	olfactomedin-like 3	156.809	38.5168	100.62	46.2539
TRIML2	tripartite motif family-like 2	27.2215	6.52637	17.0579	7.65629
MTRNR2L2	MT-RNR2-like 2	6.51977	3.15688	16.2726	3.88219
RP11-132A1.4	uncharacterized LOC101927746	24.9756	5.80586	20.2335	8.18592
PLA2G16	phospholipase A2, group XVI	84.3394	19.0732	67.9983	32.6102
ASRGL1	asparaginase like 1	76.0216	17.0379	44.0777	25.3354
SNORD45A	small nucleolar RNA, C/D box 45A	700.288	156.935	299.686	439.38
SNORD116-25	small nucleolar RNA, C/D box 116-25	350.146	77.9247	75.5659	109.654
SNAR-B2	small ILF3/NF90-associated RNA B2	474.434	104.937	235.66	220.571
LDB2	LIM domain binding 2	21.4437	4.5694	17.1561	6.25457
SNAR-A6	small ILF3/NF90-associated RNA A6	563.187	116.181	242.536	232.492
SNAR-A5	small ILF3/NF90-associated RNA A5	559.826	114.86	244.35	227.609
SNAR-A7	small ILF3/NF90-associated RNA A7	568.247	116.412	241.924	234.695
ZCCHC12	zinc finger, CCHC domain containing 12	27.4259	5.6151	13.7809	8.01471
SNAR-A10	small ILF3/NF90-associated RNA A10	565.897	115.818	242.918	231.436
SNAR-A9	small ILF3/NF90-associated RNA A9	560.331	114.497	239.766	224.275
SNAR-A3	small ILF3/NF90-associated RNA A3	566.356	115.421	242.383	238.93
SNAR-A4	small ILF3/NF90-associated RNA A4	562.546	112.863	242.612	228.826
SAMHD1	SAM domain and HD domain 1	26.0063	5.21451	20.2199	10.7038
SNAR-A14	small ILF3/NF90-associated RNA A14	568.088	113.407	245.038	226.207
TERF1	telomeric repeat binding factor (NIMA-interacting) 1	60.8424	12.0643	22.0024	15.2254
FAM46B	family with sequence similarity 46, member B	108.363	21.0635	81.6387	41.8975
SNAR-A13	small ILF3/NF90-associated RNA A13	189.675	35.5225	100.606	109.999
TBC1D23	TBC1 domain family, member 23	54.4211	10.1722	30.6353	17.7395
PLP1	proteolipid protein 1	57.0606	10.5794	56.7888	14.0698
SNAR-A2	small ILF3/NF90-associated RNA A2	1266.18	233.604	839.312	561.724
TUBB2A	tubulin, beta 2A class IIa	281.637	51.807	97.3959	55.0704
SNAR-A12	small ILF3/NF90-associated RNA A12	193.497	35.5225	100.606	109.721
GAL	galanin/GMAP prepropeptide	36.1758	6.64029	17.4871	19.1348
SNAR-A1	small ILF3/NF90-associated RNA A1	1261.98	230.725	838.585	568.965
CYP26A1	cytochrome P450, family 26, subfamily A, polypeptide 1	11.6913	2.13424	3.42956	6.11093
MIR1244-1	microRNA 1244-1	270.363	48.6338	230.527	135.867
MIR1244-4	microRNA 1244-4	270.363	48.6338	230.527	135.867
MIR1244-3	microRNA 1244-3	270.363	48.6338	230.527	135.867
DPYSL3	dihydropyrimidinase-like 3	221.487	39.1023	154.87	79.0129
L1TD1	LINE-1 type transposase domain containing 1	528.199	84.3497	268.551	144.623
THY1	Thy-1 cell surface antigen	42.8324	6.68814	12.2997	4.5108
DPPA4	developmental pluripotency associated 4	164.9	24.8894	62.4797	35.8048
RPRM	reprimo, TP53 dependent G2 arrest mediator candidate	42.5109	6.3786	29.52	9.82372
TUBB2B	tubulin, beta 2B class IIb	277.361	40.0987	87.852	49.7787
PIM2	pim-2 oncogene	43.4336	6.15361	24.8731	9.69866
USP44	n/a	54.8943	7.65891	25.9532	13.6874
PMAIP1	phorbol-12-myristate-13-acetate-induced protein 1	38.781	5.34475	13.0685	8.65554
SERPINB9	serpin peptidase inhibitor, clade B (ovalbumin), member 9	58.6873	7.81295	26.0063	10.5907
UGP2	UDP-glucose pyrophosphorylase 2	405.407	53.7251	123.897	54.8421
AC005062.2	uncharacterized LOC101927668	60.2369	7.8399	33.3322	17.6241
SFRP2	secreted frizzled-related protein 2	69.4015	8.56836	44.4575	11.0816
DNMT3B	DNA (cytosine-5-)-methyltransferase 3 beta	493.079	60.0361	197.335	82.9173
SCARNA3	small Cajal body-specific RNA 3	21.0201	2.43762	10.4561	5.35295
TDGF1	teratocarcinoma-derived growth factor 1	163.281	18.478	68.1583	27.4902
SNORD116-27	small nucleolar RNA, C/D box 116-27	700.292	77.9247	302.264	164.481
VASH2	vasohibin-2 isoform 4	115.098	10.9907	77.1844	21.3493
ETV4	ets variant 4	54.2305	5.05303	23.1035	4.66717
DHRS2	dehydrogenase/reductase (SDR family) member 2	13.3749	3.31853	47.7246	3.38088
ESRG	embryonic stem cell related (non-protein coding)	66.8347	3.44215	33.1894	10.3257
POLR3G	polymerase (RNA) III (DNA directed) polypeptide G (32kD)	80.3022	4.12378	18.0868	8.97791
LINC01108	long intergenic non-protein coding RNA 1108	70.7118	3.52015	33.4606	6.04195
POU5F1	POU class 5 homeobox 1	775.147	35.9734	182.35	143.342
PRDM14	PR domain containing 14	124.406	5.37216	53.1865	9.19841
GDF3	growth differentiation factor 3	105.435	3.45595	34.8382	10.0481
NANOG	homeobox protein NANOG isoform 2	140.104	3.93693	45.4073	12.6866
LOC101929194	n/a	116.001	3.17463	39.4021	10.2128
LINC00678	long intergenic non-protein coding RNA 678	175.831	2.70999	63.3347	12.6918
SERF1A	small EDRK-rich factor 1A (telomeric)	2.01922	2.15291	1.76448	0.00377745
